# Supplementary material for: A Multidisciplinary Approach in Examining the Susceptibility to Microbial Attack of Polyacrylic and Polyurethane Resins Used in Art Restoration
Source: Int J Mol Sci. 2022 Oct 3;23(19):11725. doi: 10.3390/ijms231911725 (PMC9569816; doi:10.3390/ijms231911725)
Supplement: Supplementary file 1 [file ijms-23-11725-s001.zip]

Archive with 1 entries (1 files):
- ijms-1928985-supplementary.pdf
